# Supplementary material for: Diagnostic approaches to Kawasaki disease worldwide: the results from the JIR-CliPS network
Source: Rheumatology (Oxford). 2026 Jun 26;65(7):keag340. doi: 10.1093/rheumatology/keag340 (PMC13378453; doi:10.1093/rheumatology/keag340)
Supplement: keag340_Supplementary_Data [file keag340_supplementary_data.zip]

Archive with 5 entries (5 files):
- Supplementary figure S2.pdf
- Supplementary data S1_questionnaire.docx
- Supplementary data S3_weighted.docx
- Supplementary data S2_sensitivity.docx
- Supplementary figure S1.pptx
